# Supplementary material for: Design and Synthesis of Bis-Chalcones as Curcumin Simplified Analogs and Assessment of Their Antiproliferative Activities Against Human Lung Cancer Cells and Trypanosoma cruzi Amastigotes
Source: Pharmaceuticals (Basel). 2025 Mar 24;18(4):456. doi: 10.3390/ph18040456 (PMC12030033; doi:10.3390/ph18040456)
Supplement: Supplementary file 1 [file pharmaceuticals-18-00456-s001.zip]

Archive with 1 entries (1 files):
- pharmaceuticals-3512987-supplementary.pdf
